# Supplementary material for: Chromosome drives via CRISPR-Cas9 in yeast
Source: Nat Commun. 2020 Aug 28;11:4344. doi: 10.1038/s41467-020-18222-0 (PMC7455567; doi:10.1038/s41467-020-18222-0)
Supplement: Supplementary file 4 — Supplementary Data 1 [file 41467_2020_18222_MOESM4_ESM.xlsx]

## Sheet: Sheet1
Strain name	Description	Genotype
synIII	strain with synIII	MATα his3Δ1 leu2Δ0 lys1Δ0 ura3Δ0
synX	strain with synX	MATa his3Δ1 leu2Δ0 met15Δ0 ura3Δ0
yHX0001	diploid with synIII elimination	MATα his3Δ1 ura3Δ0 gRNA::hyg
yHX0024	synIII insert CRISPR/Cas9 target 50bp to the left of the centromere	MATα his3Δ1 leu2Δ0 lys1Δ0 ura3Δ0 SUP61::HO
yHX0042	BY4741 harboring a episomal Cas9 plasmid	MATa his3Δ1 met15Δ0 ura3Δ0
yHX0080	synX insert CRISPR/Cas9 target 50bp to the left of the centromere	MATa his3Δ1 leu2Δ0 met15Δ0 SYN10 HO::tR(ccu)
yHX0081	synX insert CRISPR/Cas9 target 100bp to the left of the centromere	MATa his3Δ1 leu2Δ0 met15Δ0 SYN10 HO::tR(ccu)
yHX0085	synX insert CRISPR/Cas9 target 150bp to the left of the centromere	MATa his3Δ1 leu2Δ0 met15Δ0 SYN10 HO::tR(ccu)
yHX0082	synX insert CRISPR/Cas9 target 200bp to the left of the centromere	MATa his3Δ1 leu2Δ0 met15Δ0 SYN10 HO::tR(ccu)
yYW0387	synX insert CRISPR/Cas9 target 1kb to the left of the centromere	MATa his3Δ1 leu2Δ0 met15Δ0 SYN10 HO::tR(ccu)
yYW0388	synX insert CRISPR/Cas9 target in the middle to the left of the centromere	MATa his3Δ1 leu2Δ0 met15Δ0 SYN10 HO::tR(ccu)
yYW0389	synX insert CRISPR/Cas9 target close to telomere to the left of the centromere	MATa his3Δ1 leu2Δ0 met15Δ0 SYN10 HO::tR(ccu)
yHX0083	HIS1 and URA3 auxotrophic markers insert both ends of chrIV	MATa leu2Δ0 met15Δ0
yHX0186	insert vio and cas9 and CRISPR/Cas9 target in chrX	MATα leu2Δ0 lys2Δ0
yHX0157	spore from violacein driven strain	MATa leu2Δ0 lys2Δ0
yHX0158	spore from violacein driven strain	MATa leu2Δ0 lys2Δ0
yHX0159	spore from violacein driven strain	MATα leu2Δ0 lys2Δ0
yHX0160	spore from violacein driven strain	MATα leu2Δ0 lys2Δ0
yHX0065	scrambled strain with synX gains chrome resistance trait	MATa his3Δ1 leu2Δ0 met15Δ0 ura3Δ0
yHX0105	BY4742 insert CRISPR/Cas9 target 50bp to the left of the centromere with a leu label	MATα his3Δ1 lys2Δ0
yHX0108	BY4742 insert CRISPR/Cas9 target 50bp to the left of the centromere	MATα his3Δ1 lys2Δ0 leu2Δ0
yHX0141	insert GFP in the arm of chrX harboring a episomal Cas9 plasmid	MATα lys2Δ0 ura3Δ0
yHX0222	CRISPR/Cas9 cassette was inserted into synX of yHX0065	MATα his3Δ1 leu2Δ0 lys2Δ0 ura3Δ0
yHX0236	spore from strain mating yHX0108 with yHX0065	MATa his3Δ1 met15Δ0
yHX0237	spore from strain mating yHX0108 with yHX0065	MATα his3Δ1 met15Δ0
yHX0238	spore from strain mating yHX0108 with yHX0065	MATa his3Δ1 met15Δ0
yHX0239	spore from strain mating yHX0108 with yHX0065	MATα his3Δ1 met15Δ0
yHX0248	spore from strain mating yHX0108 with yHX0066	MATα his3Δ1 met15Δ0
yHX0249	spore from strain mating yHX0108 with yHX0066	MATa his3Δ1 met15Δ0
yHX0250	spore from strain mating yHX0108 with yHX0066	MATα his3Δ1 met15Δ0
yHX0251	spore from strain mating yHX0108 with yHX0066	MATa his3Δ1 met15Δ0
yHX0005	Y12	MATα ura3::KanMX HO::Hyg
yHX0182	diploid mating Y12 with BY4741 delete chrV of BY4741	MATa/α ura3::KanMX HO::Hyg
yHX0168	diploid mating Y12 with BY4741 delete chrVII of BY4741	MATa/α ura3::KanMX HO::Hyg
yHX0169	diploid mating Y12 with BY4741 delete chrVIII of BY4741	MATa/α ura3::KanMX HO::Hyg
yHX0180	diploid mating Y12 with BY4741 delete chrX of BY4741	MATa/α ura3::KanMX HO::Hyg
yHX0171	diploid mating Y12 with BY4741 delete chrXI of BY4741	MATa/α ura3::KanMX HO::Hyg
yHX0174	diploid mating Y12 with BY4741 delete chrXIII of BY4741	MATa/α ura3::KanMX HO::Hyg
yHX0161	diploid mating Y12 with BY4741 delete chrXIV of BY4741	MATa/α ura3::KanMX HO::Hyg
yHX0164	diploid mating Y12 with BY4741 delete chrXV of BY4741	MATa/α ura3::KanMX HO::Hyg
yHX0166	diploid mating Y12 with BY4741 delete chrXVI of BY4741	MATa/α ura3::KanMX HO::Hyg
yHX0230	karI mutation and insert CRISPR/Cas9 target on chrXIV and Leu marker on chrXI, delete CAN	MATa his3Δ1 met15Δ0 ura3Δ0 karIΔ15
yHX0192	Y12 insert Cas9 and sgRNA in chrXIV	MATα ura3::KanMX HO::Hyg
yHX0266	transfer Y12' chr XIV into BY4741 and knockout chr XIV of BY4741	MATa his3Δ1 lys2Δ0
yHX0270	BY4742 inserts CRISPR/Cas9 target on ChrXIV	MATα leu2Δ0 met15Δ0 ura3Δ0 gRNA::Hyg
yHX0248	spore from diploid mating yHX0266 with yHX0270 and knockout chrXIV of BY4741	MATα his3Δ1 met15Δ0
yHX0249	spore from diploid mating yHX0266 with yHX0270 and knockout chrXIV of BY4741	MATa his3Δ1 met15Δ0
yHX0250	spore from diploid mating yHX0266 with yHX0270 and knockout chrXIV of BY4741	MATα his3Δ1 met15Δ0
yHX0251	spore from diploid mating yHX0266 with yHX0270 and knockout chrXIV of BY4741	MATa his3Δ1 met15Δ0
JDY476	BY4742 with synXII carrying Saccharomyces bayanus’ rDNA	MATα ura3Δ0
yHX0276	BY4741 insert CRISPR/Cas9 target on chrXII	MATa met15Δ0
yHX0277	JDY476 inserts CRISPR/Cas9 system on synXII	MATα ura3Δ0
yHX0290	synXII with Saccharomyces bayanus’ rDNA was driven in diploid	MATa/α his3Δ1 met15Δ0
yHX0291	spore from diploid mating yHX0276 with yHX0277 and knockout chrXII of BY4741	MATa his3Δ1 met15Δ0
yHX0292	spore from diploid mating yHX0276 with yHX0277 and knockout chrXII of BY4741	MATa his3Δ1 met15Δ0
yHX0293	spore from diploid mating yHX0276 with yHX0277 and knockout chrXII of BY4741	MATα his3Δ1 met15Δ0
yHX0294	spore from diploid mating yHX0276 with yHX0277 and knockout chrXII of BY4741	MATα his3Δ1 met15Δ0
yHX0295	syn3-3 (diploid mating yHX0024 with yHX0042 delete the synIII of yHX0024)	MATa/α his3Δ1 leu2Δ0 ura3Δ0
yHX0296	syn10-7 (diploid mating yHX0186 with yHX0080 delete the synX of yHX0080)	MATa/α leu2Δ0
yHX0297	chr12-N8 (diploid mating yHX0276 with yHX0277 delete the chrXII of yHX0276)	MATa/α
yHX0298	chrXIV-3 (diploid mating yHX0270 with yHX0266 delete the synX of yHX0270)	MATa/α ura3::KanMX HO::Hyg
yHX0299	the CRISPR target and RFP was inserted into synX	MATa leu2Δ0
yHX0300	mating yHX0299 with yHX0141, and synX was eliminated	MATa/α leu2Δ0
yHX0301	control of diploid (yHX0299&yHX0141)	MATa/α leu2Δ0
yHX0302	XII-1 (diploid mating yHX0276 with yHX0277, the chrXII of yHX0276 was uncut)	MATa/α
yHX0303	XII-2 (diploid mating yHX0276 with yHX0277, the chrXII of yHX0276 was uncut)	MATa/α
yHX0304	XII-3 (diploid mating yHX0276 with yHX0277, the chrXII of yHX0276 was uncut)	MATa/α
yHX0305	XII-4 (diploid mating yHX0276 with yHX0277, the chrXII of yHX0276 was uncut)	MATa/α
yHX0306	XII-5 (diploid mating yHX0276 with yHX0277, the chrXII of yHX0276 was uncut)	MATa/α
yHX0307	XII-6 (diploid mating yHX0276 with yHX0277, the chrXII of yHX0276 was uncut)	MATa/α
yHX0308	XII-7 (diploid mating yHX0276 with yHX0277, the chrXII of yHX0276 was uncut)	MATa/α
yHX0309	XII-8 (diploid mating yHX0276 with yHX0277, the chrXII of yHX0276 was uncut)	MATa/α
yHX0310	XII-9 (diploid mating yHX0276 with yHX0277, the chrXII of yHX0276 was uncut)	MATa/α
yHX0311	XII-N7 (diploid mating yHX0276 with yHX0277, the chrXII of yHX0276 was uncut)	MATa/α
yHX0312	XIV-N1 (diploid mating yHX0270 with yHX0266, the synX of yHX0270 was uncut)	MATa/α ura3::KanMX HO::Hyg
yHX0313	XIV-N2 (diploid mating yHX0270 with yHX0266, the synX of yHX0270 was uncut)	MATa/α ura3::KanMX HO::Hyg
yHX0314	XIV-N3 (diploid mating yHX0270 with yHX0266, the synX of yHX0270 was uncut)	MATa/α ura3::KanMX HO::Hyg
yHX0315	XIV-N4 (diploid mating yHX0270 with yHX0266, the synX of yHX0270 was uncut)	MATa/α ura3::KanMX HO::Hyg
yHX0316	XIV-N5 (diploid mating yHX0270 with yHX0266, the synX of yHX0270 was uncut)	MATa/α ura3::KanMX HO::Hyg
yHX0317	XIV-N36 (diploid mating yHX0270 with yHX0266, the synX of yHX0270 was uncut)	MATa/α ura3::KanMX HO::Hyg
yHX0318	XIV-20 (diploid mating yHX0270 with yHX0266, the synX of yHX0270 was uncut)	MATa/α ura3::KanMX HO::Hyg
yHX0319	XIV-22 (diploid mating yHX0270 with yHX0266, the synX of yHX0270 was uncut)	MATa/α ura3::KanMX HO::Hyg
yHX0320	XIV-25 (diploid mating yHX0270 with yHX0266, the synX of yHX0270 was uncut)	MATa/α ura3::KanMX HO::Hyg
yHX0321	XIV-26 (diploid mating yHX0270 with yHX0266, the synX of yHX0270 was uncut)	MATa/α ura3::KanMX HO::Hyg
yHX0322	synX-1 (diploid mating yHX0186 with yHX0080, the synX of yHX0080 was uncut)	MATa/α leu2Δ0
yHX0323	synX-2 (diploid mating yHX0186 with yHX0080, the synX of yHX0080 was uncut)	MATa/α leu2Δ0
yHX0324	synX-3 (diploid mating yHX0186 with yHX0080, the synX of yHX0080 was uncut)	MATa/α leu2Δ0
yHX0325	synX-4 (diploid mating yHX0186 with yHX0080, the synX of yHX0080 was uncut)	MATa/α leu2Δ0
yHX0326	synX-5 (diploid mating yHX0186 with yHX0080, the synX of yHX0080 was uncut)	MATa/α leu2Δ0
yHX0327	synX-6 (diploid mating yHX0186 with yHX0080, the synX of yHX0080 was uncut)	MATa/α leu2Δ0
yHX0328	synX-11 (diploid mating yHX0186 with yHX0080, the synX of yHX0080 was uncut)	MATa/α leu2Δ0
yHX0329	synX-31 (diploid mating yHX0186 with yHX0080, the synX of yHX0080 was uncut)	MATa/α leu2Δ0
yHX0330	synX-32 (diploid mating yHX0186 with yHX0080, the synX of yHX0080 was uncut)	MATa/α leu2Δ0
yHX0331	synX-42 (diploid mating yHX0186 with yHX0080, the synX of yHX0080 was uncut)	MATa/α leu2Δ0
yHX0332	scramble-38 (diploid mating yHX0222 with yHX0105 delete the chrX of yHX0105)	MATa/α leu2Δ0
yHX0333	syn3-1 (diploid mating yHX0024 with yHX0042 delete the synIII of yHX0024)	MATa/α his3Δ1 leu2Δ0 ura3Δ0
yHX0334	syn3-4 (diploid mating yHX0024 with yHX0042 delete the synIII of yHX0024)	MATa/α his3Δ1 leu2Δ0 ura3Δ0
yHX0335	syn3-12 (diploid mating yHX0024 with yHX0042 delete the synIII of yHX0024)	MATa/α his3Δ1 leu2Δ0 ura3Δ0
yHX0336	chrX-1 (diploid mating yHX0222 with yHX0105, the chrX of yHX0105 was uncut)	MATa/α leu2Δ0
yHX0337	chrX-3 (diploid mating yHX0222 with yHX0105, the chrX of yHX0105 was uncut)	MATa/α leu2Δ0
yHX0338	chrX-4 (diploid mating yHX0222 with yHX0105, the chrX of yHX0105 was uncut)	MATa/α leu2Δ0
yHX0339	chrX-6 (diploid mating yHX0222 with yHX0105, the chrX of yHX0105 was uncut)	MATa/α leu2Δ0
yHX0340	chrX-7 (diploid mating yHX0222 with yHX0105, the chrX of yHX0105 was uncut)	MATa/α leu2Δ0
yHX0341	chrX-8 (diploid mating yHX0222 with yHX0105, the chrX of yHX0105 was uncut)	MATa/α leu2Δ0
yHX0342	chrX-10 (diploid mating yHX0222 with yHX0105, the chrX of yHX0105 was uncut)	MATa/α leu2Δ0
yHX0343	chrX-11 (diploid mating yHX0222 with yHX0105, the chrX of yHX0105 was uncut)	MATa/α leu2Δ0
yHX0344	chrX-12 (diploid mating yHX0222 with yHX0105, the chrX of yHX0105 was uncut)	MATa/α leu2Δ0
yHX0345	chrX-13 (diploid mating yHX0222 with yHX0105, the chrX of yHX0105 was uncut)	MATa/α leu2Δ0
