# Supplementary material for: Chromosome drives via CRISPR-Cas9 in yeast
Source: Nat Commun. 2020 Aug 28;11:4344. doi: 10.1038/s41467-020-18222-0 (PMC7455567; doi:10.1038/s41467-020-18222-0)
Supplement: Supplementary file 6 — Supplementary Data 3 [file 41467_2020_18222_MOESM6_ESM.xlsx]

## Sheet: others
primer name	seuqnece (5'-3')
URA-F	TTCAATTCAATTCATCATTTTTTTTTTATTCTTTTTTTTG
URA-R	CCCGTCGACGGAGCATTTGCAACGGGTAATAACTGATATAATTAAATTGAAGCTCTAATTTG
VIO-d-F	atccatcacactggcggccgcaacattacatgccatatcttcttctag
VIO-d-R	ttgggccctctagatgcatgctcgagaggaaatacaactttgttgattgg
VIO-u-F	ccaagcttggtaccgagctcggatccatgatcaactgaattgaggacaaac
VIO-u-R	cactggcggccgttactagtgttgaatttacctcatctaatagcagg
His-F	TCTAGTACACTCTATATTTTTTTATGCCTCG
His-R	TATTAACGTTTACAATTTCCTGATGCG
Hyg-F	atcagagcagattgtactgagag
Hyg-R	CCCGTCGACGGAGCATTTGCAACtattttctccttacgcatctgtgc
X-50-U-R	CAAAAAAAAGAATAAAAAAAAAATGATGAATTGAATTGAAttatagatacgtagatacagtcaccatttttaac
X-50-D-F	TTATTACCCGTTGCAAATGCTCCGTCGACGGGaaaaaggttaactaccggaaaatcatttc
X-F	tggctctactttcatatatgggtattg
X-R	acgcgatgaacaatagctaaaac
X-100-U-R	AAAAAAAAAATGATGAATTGAATTGAAcgaatgcatagataaggtaagcc
X-100-D-F	GTTGCAAATGCTCCGTCGACGGGtacagttgtgtgcaatgttaaaaatgg
X-150-U-R	AAAAAAAAAATGATGAATTGAATTGAAcaatctcacatacgtttttatacaac
X-150-D-F	GTTGCAAATGCTCCGTCGACGGGattcactaattcttcggagtcctg
X-200-U-R	AAAAAAAAAATGATGAATTGAATTGAAtcttgcttacgaaattcccttctg
X-200-D-F	GTTGCAAATGCTCCGTCGACGGGtattttacgactaatcatttttttgttgtataaaaac
X-1k-U-F	tattttgtagtttgcgtcttgttcc
X-1k-U-R	AAGAATAAAAAAAAAATGATGAATTGAATTGAAataattgaggtacctaaactgacttc
X-1k-D-F	TCAGTTATTACCCGTTGCAAATGCTCCGTCGACGGGggccgtgacatttaaggatggtg
X-1k-D-R	tacccatatatgaaagtagagccag
X-M-U-F	TCTACCATTTCAGATTCTATTGATGAGAC
X-M-U-R	AAGAATAAAAAAAAAATGATGAATTGAATTGAAactttttttgacctcttgatgagttg
X-M-D-F	TCAGTTATTACCCGTTGCAAATGCTCCGTCGACGGGagaacgagatctttgtgttcgg
X-M-D-R	ATGCATATACGAGTGTGCCTTC
X-T-U-F	TCTATACCCTGTGCCATTTACCC
X-T-U-R	AAGAATAAAAAAAAAATGATGAATTGAATTGAAAGGAGTGTAAGAAGCAGTCAAGTG
X-T-D-F	TCAGTTATTACCCGTTGCAAATGCTCCGTCGACGGGTTTTCCCAGGCGATAAACAGAC
X-T-D-R	TGAATTCTTCTGCATTGGACAGTG
XII-F	aagattgccttccatcaataataagc
XII-U-R	AAAAGAATAAAAAAAAAATGATGAATTGAATTGAAgtaaaaactctttacgcgggtg
XII-D-F	CAGTTATTACCCGTTGCAAATGCTCCGTCGACGGGcccgaaaacaaatttttatgcttg
XII-D-R	tctcattatattcatcaaggagcaaac
HIS-R-GGG	ttgttttcgggCCCGTCGACGGAGCATTTGCAACTAACGTTTACAATTTCCTGATGCG
XIV-up-F	AGGTTTCTACGCTAAGATATTAATGGAC
XIV-U-R	tgtcgctgcactctcagtacaatctgctctgatATCTACTTGCTTATAGGGAAGAAG
XIV-D-F	aaggagaaaataGTTGCAAATGCTCCGTCGACGGGGTGAAGCCGCAATTAATTGAG
XIV-down-R	TCTTTATCTGTCCTAGAGTAGAAGATACAC
XII-C+g-U-F	tagggcgctgattatttttatcc
XII-C+g-U-R	GAGTAAAAAAGGAGTAGAAACATTTTGAAGCTATGactttgtgaattcatcttcctgtc
XII-C+g-D-F	GTGCTTTTTTTGTTTTTTATGTCTGGTACCttataaaaagaaagggcgatgcac
XII-C+g-D-R	aagctaaaacgtagaatgcaaac
gRNA-C+g-R-XII	gtagcagtgcatcgccctttctttttataaGGTACCAGACATAAAAAACAAAAAAAG
cyc1-C+g-R	AAAAGAATAAAAAAAAAATGATGAATTGAATTGAAaaggcgattaagttgggtaac
gRNA-C+g-F	AGCTTCAATTTAATTATATCAGTTATTACCCGAGCTCTCTTTGAAAAGATAATGTATG
Y12(XIV)-Insert-up-F	acctacgatttaaagaagtgttatttcc
Y12(XIV)-Insert-up-R	GAGTAAAAAAGGAGTAGAAACATTTTGAAGCTATGaactaacgaacttgaatagggtg
Y12(XIV)-Insert-D-F	GTGCTTTTTTTGTTTTTTATGTCTGGTACCttctttcaacggtccaaaatttgg
Y12(XIV)-Insert-D-R	ttttccttaccttacaagtcgcttc
X-C+g-up-F	aaggaacaagatcaaaaacgtcc
X-C+g-up-R	GAGTAAAAAAGGAGTAGAAACATTTTGAAGCTATGaagcaaaaaatcggaattacagac
cyc1-C+g-R	ATGACTTCCCTGACTAATGCCGTGTTCAAACGATAaaggcgattaagttgggtaac
gRNA-C+g-F	GAAAATACCGCATCAGGAAATTGTAAACGTTAGAGCTCTCTTTGAAAAGATAATGTATG
gRNA-C+g-R	aaagggactagaagaaagttacatgattacatGGTACCAGACATAAAAAACAAAAAAAG
X-C+g-D-F	CTTTTTTTGTTTTTTATGTCTGGTACCatgtaatcatgtaactttcttctagtcc
X-C+g-D-R	tggataaagcttattcgttgatgtc
TEF-F	CATAGCTTCAAAATGTTTCTACTCC
GFP-F	ctgctattagatgaggtaaattcaaaatgtttctactccttttttactcttcc
GFP-R	GACTTCCCTGACTAATGCCGTGTTCAAACGATAggtacctttacctctatatcgtgttc
GFP-U-R	ctggaagagtaaaaaaggagtagaaacattttgaatttacctcatctaatagcagg
GFP-D-F	GAAAATACCGCATCAGGAAATTGTAAACGTTAaacattacatgccatatcttcttctag
His-F	TATCGTTTGAACACGGCATTAG
His-R	TAACGTTTACAATTTCCTGATGCG
synX-U-RFP-R	attctttgaaatggcagtattgataatgataaactaagcaaaaaatcggaattacagac
synX-D-RFP-F	AAATACCGCATCAGGAAATTGTAAACGTTAatgtaatcatgtaactttcttctagtcc
synX-RFP-F	tggtgtgtctgtaattccgattttttgcttagtttatcattatcaatactgccatttc
synX-RFP-R	ATGACTTCCCTGACTAATGCCGTGTTCAAACGATAtttaattaacatgccggtagagg
His-RFP-F	attgaccacacctctaccggcatgttaattaaaTATCGTTTGAACACGGCATTAG
His-RFP-R	gcaaagggactagaagaaagttacatgattacatTAACGTTTACAATTTCCTGATGCG
ITS-F	ATGGATTTTTTTGTTTTGGCAAG
ITS-R	TATAAAAAAAGATTAGCCGCAGTTG
gRNA-synIII-loxPsym-F	GCAGTGAAAGATAAATGATCcattatacgaagttataagtGTTTTAGAGCTAGAAATAGC
gRNA-synIII-loxPsym-R	GCTATTTCTAGCTCTAAAACacttataacttcgtataatgGATCATTTATCTTTCACTGC
gRNA-synX-F	GCAGTGAAAGATAAATGATCGTTGCAAATGCTCCGTCGACGTTTTAGAGCTAGAAATAGC
gRNA-synX-R	GCTATTTCTAGCTCTAAAACGTCGACGGAGCATTTGCAACGATCATTTATCTTTCACTGC

## Sheet: synX
PCRtag	length	syn-F (5'-3')	wt-F (5'-3')	syn-R (5'-3')	wt-R (5'-3')
YJL213W_amp1	355	AGCCTCAGCTTTCGATTCATGCAGCTGT	TGCTAGTGCCTTTGACAGCTGTTCATGC	ACAGCCTAATTCAGCCATCAACTCAGCA	GCAACCCAATTCTGCCATAAGCTCTGCG
YJL176C_amp1	457	TCTGGTACTGTATTGGCTGGTCAAAGGT	CCTTGTGGAATATTGAGACGTTAGTGGG	CGGTGAAGAGCGTAATGAACAGGAAAGA	TGGCGAAGAGAGAAACGAACAGGAACGT
YJL137C_amp1	415	AGCGGTTGATTTCTGGCTGGCGTTTCTG	TGCAGTACTCTTCTGCGAAGCATTTCGA	GGAGGTCTTACACAAAGTTAGCCCTTTG	AGAGGTTTTGCATAAGGTGTCTCCACTC
YJL099W_amp1	496	TAGAAGCTTAAACTGTGGTTGGGACAGC	ACGGTCACTGAATTGCGGGTGGGATTCT	AGCAAACAAGGCTTTTTCGTACTCCTCC	TGCGAAGAGAGCCTTTTCATACTCCTCT
YJL062W_amp1	283	CAGTAATGACTTGAGCGAGCATGACAGT	TTCCAACGATCTTTCGGAGCACGATTCC	GTGTGGACCGTCCTTGTGACCAATGTGA	ATGCGGGCCATCTTTATGCCCGATATGG
YJL036W_amp1	229	TGGTAGCAGCAGCGGTTATGTTTCATAC	AGGCTCTTCATCTGGCTACGTGAGTTAT	ACGTTGTGAGAATCTGTCACCAGCGATA	TCTTTGGCTAAACCTATCGCCTGCTATG
YJR001W_amp2	322	CAGCTTAAGACGTGCTAACAGCTTCAGA	TTCGTTGAGGAGAGCCAATTCGTTTCGT	ACCAGCACCGCCTGACATCATTTCG	CCCCGCTCCACCACTCATCATTTCT
YJR043C_amp1	274	GCTAGGTTTTCTAGGAGGGGTGCTGGTA	TGATGGCTTGCGTGGTGGTGTTGAAGTT	CACCGAGGAAGTTAACGGTGGTAGTAAA	TACAGAGGAAGTAAATGGAGGGTCCAAG
YJR061W_amp2	376	TATCTTCGTTTTAGGTGGCAGAAGCAGC	CATATTTGTATTGGGCGGTCGCTCGTCG	GTTGGCCCAGTCATACCAGCTGAAAGCA	ATTAGCCCAATCGTACCACGAAAATGCG
YJR090C_amp1	217	GAAAACTGGGCTACGTCTAGTAACTGAG	AAACACAGGTGATCTTCGGGTGACACTC	CGCTTATTGTCACAGTAAATTGCGTGGC	TGCATACTGCCATTCCAAGCTAAGAGGT
YJR122W_amp1	271	CCCTCAAAGTTTTCGTGTCGTTACCAGT	TCCACAATCCTTCAGAGTTGTCACTTCC	GTAGGTTCTAGCGGTTAACTCTTGACCA	ATATGTCCTGGCTGTCAGCTCTTGTCCT
YJR143C_amp1	319	GCTGACGACTTCGCTAGGGCTTAATGAA	AGAAACAACTTCCGATGGTGACAAGCTG	TGTTAGTTGGTGTTGCCACTACTTCCCT	CGTCTCCTGGTGCTGTCATTATTTTCCA
YJL128C_amp1	259	AGGACCTTCAGTTGAGCTGCTAGTACTG	TGGGCCTTCGGTACTTGATGAGGTGGAT	CAAAGCTCCAGCCATCATTAATACCCCT	TAAGGCCCCTGCTATAATCAACACACCA
YJR010W_amp2	469	CGGTTTCAGCCCATTAACCGGTTTCTTA	TGGGTTTTCTCCTCTGACTGGGTTTTTG	TAACTCTCTATGAGCACGGTGCATAGGG	CAACTCCCTGTGGGCTCTATGCATTGGA
YJR148W_amp1	439	CTTAAGCTTGGATCCAAGTGCTGTTGTC	TCTGTCTTTAGACCCTTCCGCGGTGGTT	AGCGCCCAACTTTTTATCGCCGCAACCA	TGCACCTAGTTTCTTGTCACCACAGCCT

## Sheet: chrXII
Tag number	PCRtag	length	syn-F (5'-3')	wt-F (5'-3')	syn-R (5'-3')	wt-R (5'-3')
1	YLL048C_amp1	409	GAATCTACCTTCGTCGCCGAAAGCTCTG	AAACCTCCCTTCATCACCAAACGCACGA	TGTCGCCGGCATTAATGCTAGCCGTAAA	CGTTGCTGGTATCAACGCGTCAAGAAAG
2	YLL001W_amp1	403	GTTAGGTTTCGTCGGCGTTGTTAACAGA	ATTGGGGTTTGTTGGTGTAGTGAATCGC	GATTCTAGCGCCGCCGCACAATTCTTTG	AATACGGGCACCACCACAGAGTTCCTTC
3	YLR001C_amp1	499	ATGTTGGATTAAAGGGGTGGTAGCTCTG	GTGTTGAATCAGTGGTGTTGTTGCTCGA	TGAAGAGTATAGCTTGTTGGTCCCTACC	CGAAGAGTACTCGCTTTTAGTTCCAACG
4	YLR455W_amp1	373	CAGCAAGATTGTCGCTGGTGAAGACCCA	TTCTAAAATCGTTGCCGGAGAAGATCCC	GAATGGTCTCTTAGTATCGCTGTTCTCG	AAAGGGCCGTTTGGTGTCAGAATTCTCA

## Sheet: synIII
Tag number	PCRtag	length	syn-F (5'-3')	wt-F (5'-3')	syn-R (5'-3')	wt-R (5'-3')
1	YCL064C_amp1	271	ATCTTTGATGGTGTTGCTGCTACCACCG	GTCCTTTATAGTATTAGAGGAGCCGCCA	CAGCTTGGGTACCGCTGTTATTAGCAAC	TTCTCTAGGAACGGCCGTGATCTCTAAT
2	YCL063W_amp1	280	AAGCAGCAGCGACACCTACGAAAGCTTT	GTCTTCCTCGGATACGTATGAGTCTTTC	GTTGCTAGGTCGAAAAAAGCTAGCGCTA	ATTAGATGGCCTGAAGAATGAGGCGGAG
3	YCL061C_amp1	421	GCTAGATAGCAAAGGGACTCGCTTTTCG	GGAGCTCAATAGTGGAACCCTTTTCTCA	TCAAACCGCTCACGACGAAGACAAAACC	ACAGACTGCGCATGATGAGGATAAGACA
4	YCL061C_amp2	499	GTCGTCATCTTCGTTGCTGCTGCTGTCA	ATCATCGTCCTCATTTGAGGACGAATCG	CCAACGAATCGACTCTTCTGGCGCTACT	ACAGCGTATAGATAGCAGCGGTGCAACC
5	YCL061C_amp3	256	TCGTTGGGTTTGGGTAAAGCTGCTGCTA	TCTTTGCGTCTGCGTGAATGAAGAAGAG	CGATAACCCACCTGAACTAACCGGTAAT	AGACAATCCGCCAGAGTTGACTGGGAAC
6	YCL059C_amp1	475	GTCGACTTTTCGTGGTAGTTGAGCTGGT	ATCAACCTTTCTAGGCAATTGGGCAGGA	GCTAGCTCGAAGCGTCCCATTTCCA	ATTGGCGAGATCCGTTCCTTTCCCG
7	YCL057W_amp1	223	CTGGAGCTTTACCCCATCTGACATCTCT	TTGGTCGTTCACTCCCAGCGATATTAGT	GCTATTAACGCTAGCATCTCGGATTTCC	GGAGTTCACAGATGCGTCCCTAATTTCT
8	YCL057W_amp2	424	TTTGGAAGCCACCATCACCGGCATGTTG	ACTAGAGGCTACGATTACTGGTATGCTG	GCTACCTGGACCGTTGAATCGGCTTTCT	AGATCCGGGGCCATTAAACCTCGATTCC
9	YCL055W_amp1	484	CGCTACCACCCCTTTCGGTTGCAAGATT	TGCCACTACGCCATTTGGGTGTAAAATC	AGGAACGGCGCCGTTGGTAGTATCTTTG	TGGTACAGCACCATTAGTGGTGTCCTTC
10	YCL054W_amp2	448	CGCTAGCAAGTTGTGCCCAGTTAATAGC	TGCATCCAAACTCTGTCCTGTCAACTCC	CAATCGAGGATCCAATCGTTTAGGAGCT	TAATCTTGGGTCCAGCCTCTTTGGTGCC
11	YCL054W_amp1	433	CCGACGAAGCGAACGAGACGCTAAATTC	TAGAAGGTCGGAAAGGGATGCCAAGTTT	GCTATCGTCAGAGCTAGATTCGTCGCTG	GGAGTCATCACTTGAACTCTCATCCGAA
12	YCL054W_amp3	304	AGCTCACCAATTGGCTCTAGGCCAAAAG	GGCACATCAGTTAGCATTGGGTCAGAAA	ATCGCTGTCGTCATTGATTAGACCAGCT	GTCTGAATCATCGTTAATCAAGCCCGCC
13	YCL052C_amp1	418	CAAGTACAAGCTGGTGGTGGTGGTGCTA	CAGATATAGTGATGTCGTAGTCGTCGAG	TAGCAACAGCAGCGACGTTCCAGAACGA	CTCAAATTCTTCGGATGTGCCGGAAAGG
14	YCL051W_amp2	496	TGACGCTCTAAAAACCCGACCACGAAGC	CGATGCGTTGAAGACAAGGCCTAGGTCA	CTTGCTTGGAGTGTAAGCCAAGCTGCTT	TTTAGAAGGGGTATAGGCCAGGGAAGAA
15	YCL051W_amp1	283	TAGCGTTGTTAAGAGCTGCACCCCAGAC	CTCTGTGGTCAAATCCTGTACGCCTGAT	GTTAGAGGTAGCAGCAGAATTAGAAGCG	ATTGCTTGTTGCTGCGCTGTTGCTCGCA
16	YCL050C_amp1	355	GTCGCTGAAAGCTTTGCTTCGAGGGACA	ATCAGAAAAGGCCTTCGAGCGTGGAACG	TGCTTCTGGCAGCAGCCTAGATCATAAG	AGCCAGTGGTTCTTCATTGGACCACAAA
17	YCL049C_amp1	304	GACGTGATAATATCGGCTCCAGGCAGAG	AACATGGTAGTACCTGGACCAAGCGCTA	AATTAGCGTTCCTTACAACTGGACCAGC	CATCTCGGTGCCATATAATTGGACGTCA
18	YCL048W_amp1	475	AGACCTAAATTCTCTACGAGCTATCGGC	GGATTTGAACAGCTTGAGGGCCATTGGT	AGGCAAATAAACTAGGCTGGTATCTCGG	TGGAAGGTAGACCAATGATGTGTCCCTA
19	YCL047C_amp1	250	TCGCAATTGGCTTTCGGCAGACAAGTGA	TCTTAGTTGCGATTCAGCACTGAGATGG	TGTTAGCGTTGGTCTAACCGTCTTTAGC	AGTATCTGTCGGGTTGACTGTTTTCTCG
20	YCL045C_amp1	361	TAGTTGGCTGTCGCTACCAGGTAGCAAG	CAACTGCGAATCGGATCCTGGCAATAGA	TCCTGACGAACGACTAAGCAATAGCTCT	CCCAGATGAGCGTTTGTCTAACTCAAGC
21	YCL045C_amp2	463	TCGTTCGCTCAATGGGCTTCGGCTCTTA	CCTTTCAGATAGGGGGGATCTTGATTTG	CGCCGTTCTAGATGTTTTTGACAGCCGA	TGCTGTATTGGACGTCTTCGATTCTAGG
22	YCL044C_amp1	439	CAAACCGGTGCTGCTGCTTTGTGGGTTA	AAGGCCAGTAGAAGAAGACTGCGGATTG	CGGTAGCCTATTGTTGAGCCAAAGCTTA	TGGCTCTTTGCTACTTTCTCAGTCACTG
23	YCL043C_amp1	358	GCTATCTAGGCTTCGGCTGCCTTGATAA	AGAGTCCAAGGATCTTGAACCTTGGTAC	TCTAAAGGGCGACGCTAGCCCTATTGTT	CTTGAAAGGTGATGCCTCCCCAATCGTG
24	YCL043C_amp2	247	GAAAGCTTCTTCGCTCAATTGTGGTAGG	AAACGCCTCTTCAGAGAGTTGAGGCAAA	TGAATCTGGCCTACCACTAGGCTATTTG	CGAAAGCGGTTTGCCTTTGGGTTACTTA
25	YCL040W_amp1	319	GTTGAGCACCAATCCAGGTTTCCATCTA	ACTGTCAACGAACCCGGGATTTCACTTG	GCTTCGTCGGCTGATAGCTCGAACT	AGATCTCCTAGAAATCGCGCGCACC
26	YCL040W_amp2	325	TCAACTAAGCAGCGAAGTTTTGAGCCAC	CCAGTTGTCATCCGAAGTGCTGTCGCAT	AGCGCCTAGTGGGCTTAGAGCC	GGCACCCAAGGGTGACAAGGCT
27	YCL039W_amp2	247	CTCTAGCCCATTGCGAAGCGAATGGTTG	TAGCTCTCCGCTAAGGTCCGAATGGCTT	GCTAGCGCTGTTGGTAACAGGGTGAAAA	AGAGGCGGAATTTGTGACTGGATGGAAG
28	YCL039W_amp1	496	AGACGACGATGCTAGCTTTAGCAGCCCT	GGATGATGACGCCTCTTTCTCCTCTCCA	ATTAGCTGGTCGGCTGCTGCTGCTA	GTTTGCCGGCCTCGAGGAAGATGAT
29	YCL038C_amp1	298	AGCGCTCAAACCGCCCAAGCTC	CGCGGACAGGCCACCTAGTGAT	CAGCACCGCTGTCCTATTTAGCAAAGCT	TTCTACAGCGGTTTTGTTCTCCAAGGCA
30	YCL038C_amp2	268	AGAACCCCACAAGTCAACGATACCGCTG	GCTCCCCCAGAGATCTACTATCCCTGAA	TGAACCTTTCGTTGTCAGCGCTGTCAGC	CGAACCATTTGTCGTTTCTGCGGTTTCA
31	YCL037C_amp1	271	ATTGGCGTTAGAGCTGCTGGTGCTGCTA	GTTAGCATTACTCGACGATGTCGACGAT	TCTACCAACCAGCAGCCCTTGGAAGTTG	ATTGCCCACATCTTCCCCATGGAAACTT
32	YCL036W_amp1	439	GTTGTCTAACGGTACCTTGAGCGTTCGA	ACTAAGTAATGGGACGCTCTCTGTCAGA	GCTCAATCGTTGGCTTCGCTTGCTTCGT	AGACAGCCGCTGTGATCTTTTGGACCTG
33	YCL036W_amp2	421	AATGGTTGAAGCTCACAGCCGAAGCAAC	CATGGTGGAAGCACATTCACGCTCGAAT	TTTCAAGTCACCAGAAACATGGTGGCCG	CTTAAGATCCCCGCTCACGTGATGACCA
34	YCL034W_amp1	337	TTCTGACGCCTTGGCTAGCGCC	CAGCGATGCTCTCGCGTCTGCT	GCTGCTTTCAGAGTCGATGTATCGAGAA	TGAGGACTCGCTATCAATATACCTGCTG
35	YCL033C_amp1	214	GCATCGAGCGCAGCAGATTTCAACTCGA	ACACCTTGCACAACATATCTCCACCCTC	CGAACGACCAAATACTGGCGCTTACTTG	TGAAAGGCCCAACACCGGTGCGTATTTA
36	YCL032W_amp1	208	CCCATCTTCTGATGGCGTTAGCTTGAGC	ACCCAGTAGTGACGGTGTGTCTCTTTCA	ATTAGCGGTGCTGACAGCGCTAGGA	GTTCGCTGTTGAAACGGCAGATGGG
37	YCL030C_amp2	394	GTAGACACCTCGGCCTAGGTCAATAGCT	ATAAACGCCACGACCCAAATCGATGGCC	AAGCCTACCTTCTGGCAAGTTTTCTGAC	GTCCTTGCCAAGTGGTAAATTCAGCGAT
38	YCL030C_amp1	292	GCTGTAAACTAGACCCAAGCATCGTTCG	AGAATACACCAACCCTAGACAACGCTCA	TGGTGTCAGCAGCTTGTTTATCGCCTCT	CGGAGTTTCTTCTCTGTTCATTGCTAGC
39	YCL029C_amp1	274	GGCTTTTCGATCGCTGCTCAAAATGCTA	AGCCTTTCTGTCTGATGACAGGATAGAG	TAGCATCAGCCAAACTAGCCGACGAACC	ATCGATATCGCAAACCTCGAGAAGAACG
40	YCL028W_amp1	373	TGCTTTGGCAAGCATGGCTTCTAGCTTC	AGCACTGGCTTCTATGGCAAGCTCTTTT	TGCTAGGGCGCTAAAGCTAGAGCTATGA	AGCCAAAGCTGAGAATGAACTGGAGTGG
41	YCL027W_amp1	499	CGTTAGCATCAGCAACCCTCCAATGAGC	GGTGTCCATTTCAAATCCACCCATGTCA	GCTGCCTCGTAGAAACCATCTGCTCAAA	AGAACCCCTCAAGAACCATCGAGATAGT
42	YCL027W_amp2	226	TGACTTGATTACCGCTCGACCACACAGC	CGATCTAATCACGGCAAGACCCCATTCA	GGTCAATGGTAGAGGCTTGCTTCGGCTT	AGTAAGCGGCAATGGTTTAGAACGTGAC
43	YCL026C-B_amp1	232	GCTTTCTGGAATCTTAGAAGGTAGGGCG	AGACTCAGGGATTTTGCTTGGCAAAGCA	TCGAGACGAAGCTTTCGGCAGCGTTATT	AAGGGATGAGGCCTTTGGTTCTGTAATC
44	YCL026C-A_amp1	208	TAGGTTGGCACCTAGACCTAGCAATTCC	CAAATTAGCCCCCAATCCCAATAGTTCG	CGCCGAAGCTAAAAAACGACCTGAAAGC	TGCTGAAGCCAAGAAGAGACCAGAGTCT
45	YCL025C_amp2	331	GCCTAGTTCACCCAAGCTTCGACCTTGA	ACCCAATTCTCCAAGAGATCTCCCTTGG	TGCTGTCATCTTGTTGAGCGTTTTGAGC	CGCCGTTATTCTACTTTCCGTGCTGTCC
46	YCL025C_amp1	214	AAACAATTGGCTTAGGCCGCTGATAGCT	GAAAAGCTGAGACAAACCAGAAATGGCC	TAGCAGCTTTTATAGCTCTGCCCGATTG	CTCCTCCTTCTACTCCAGTGCTCGTTTA
47	YCL024W_amp1	355	CGATAGCAATAATCACACCTCTGCTAGC	TGACTCGAACAACCATACTAGCGCCTCT	GAAGCTGCTTCGTTTTCGAGAGCTGCTA	AAAGGACGATCTCTTCCTGCTAGAAGAG
48	YCL024W_amp2	229	TAAGTTGGATAGCGTTCGAGGTAGCAAC	CAAACTGGACTCTGTAAGGGGATCGAAT	GCTAGAGTCAGTTGGGTTGCTGCTCAAC	AGAACTATCGGTAGGATTCGAGGACAGT
49	YCL024W_amp3	208	CTTGTTGAACGTCCGAGGTGGTTTGAGC	GCTACTAAATGTTAGAGGGGGACTATCG	AGCGTATAGGCTCAAAACGCTTCGTCGG	CGCATACAAAGATAAGACTGAGCGCCGA
50	YCL017C_amp1	343	GCCGCTGCTCAAAGCAATGTCTCGCAAA	ACCCGAGGATAATGCGATATCCCTTAGT	AGGTATCGGCGCTATTTACGTTCGACGA	GGGAATAGGTGCCATCTATGTAAGAAGG
51	YCL016C_amp1	340	CAAAGCGCTGCAAGGGCTATTTTCCAAC	TAGCGCAGAACATGGTGAGTTCTCAAGT	AAGCGAAGTCGTTTTGTGCAGCCATGAT	GTCTGAAGTTGTACTGTGTTCGCACGAC
52	YCL014W_amp2	223	TGAAAGCGTTGACATCAGCAGCAATAGC	CGAATCCGTCGATATATCTTCCAACTCG	TAGTTGACAAGAAGAGGCTAGGTCACCG	CAACTGGCAACTACTAGCCAAATCTCCA
53	YCL014W_amp5	238	CCCAGCTATCGAAAACCTATCTCCTTCT	TCCGGCCATTGAGAATTTGAGTCCAAGT	ACCGCTGGTGAAAAATCGTTTACCCAAG	TCCTGATGTAAAGAAGCGCTTCCCCAGA
54	YCL014W_amp3	340	CTCTAAGTTGAGCGGCGCTAGCGACTTT	TAGCAAACTTTCCGGTGCATCCGATTTC	AACTCGTTGGACAGGGCTTGGTTTAGAT	CACTCTTTGAACTGGTGAAGGCTTGCTC
55	YCL014W_amp1	466	GATCAGCCAACGACACCCAAAAAGCCCT	AATATCGCAGAGGCATCCTAAGTCTCCA	GCTGCTGCTGTTGGTAGCTTTACCGATG	TGATGACGAATTCGTCGCCTTCCCAATT
56	YCL014W_amp4	496	GTTGAGCCCTCAAGCTTCTAAGGTTTTG	ACTCTCTCCACAAGCGAGTAAAGTGCTG	GCTATCGTCCAAGTGAGCTTTTGGTAGG	CGAGTCATCTAGATGCGCCTTAGGCAAA
57	YCL011C_amp1	265	AACGCTGCCAAAACCTCGGCTGAAACCA	GACAGAACCGAATCCTCTTGAAAATCCG	CGCTATCAGCAAATTCGACGGCGCTTTG	TGCCATATCGAAGTTTGATGGTGCCCTC
58	YCL010C_amp1	388	AGCCAAATTAGCTAGGGCGGTAGGGCTT	TGCTAGGTTTGCCAAAGCCGTTGGCGAA	TAGCGAAGTCGCTTACAAACCACGACGA	CTCAGAGGTTGCCTATAAGCCCAGAAGG
59	YCL009C_amp1	286	AGCGCTAATTCGGGTTGGTTTAGCGCTT	GGCAGAGATACGTGTGGGTTTTGCAGAC	TATGGCTCGAATTAGCTTGCTAGGCACC	GATGGCCAGAATCTCTCTATTGGGTACT
60	YCL008C_amp1	373	AACGTGGCTGGTGCTAGAGAATTGTTGA	CACATGCGAAGTTGAGCTAAACTGTTGG	AAGCCCTCATTTGAAGCCACCTCTACCA	GTCTCCACACCTAAAACCGCCATTGCCT
61	YCL005W_amp1	232	CAGCTTGTCTCGATTGGTCGCTCAAACC	GTCGCTGAGCCGTTTAGTTGCACAAACA	AGAGGTGCTGGCTCGTTCCAAAACGGTT	ACTAGTGGAAGCACGTTCAAGGACCGTA
62	YCL004W_amp1	232	CTTGTTGGACGGTTTGAGAGGTACCCGA	TCTACTTGATGGCCTTCGAGGAACAAGA	AGCACCGCTCAAGATAACTTCATTGTCG	GGCTCCCGAAAGAATGACCTCGTTATCA
63	YCL004W_amp2	430	CGGTAGCGAACGAGTTGACTGTAGACTA	TGGGTCAGAGAGAGTGGATTGCCGATTG	AACAGCGGTGATTGGCAAAGATTGCTTG	CACGGCAGTAATCGGGAGGCTTTGTTTA
64	YCL002C_amp1	481	AGCGTTAGTTGGGATAACCAATCGGCCC	TGCATTGGTCGGTATTACCAGTCTACCT	CAGCAGCTTGGTTCGAGAACAATTGAGC	TTCATCTCTGGTGAGGGAACAACTGTCT
65	YCL001W_amp1	295	ACATGCCAAAGAACGATGGGCCGTTCTA	TCACGCTAAGGAGAGGTGGGCTGTATTG	GCTTAGTAGCAAGCTGATAACGGTAGCT	CGACAACAAGAGGGAAATGACAGTGGCT
66	YCR002C_amp1	217	AGCATTAGAGCTCATGTGGGCGCTGCTT	GGCGTTGCTAGACATATGAGCTGAGGAA	TTTTCGAGGTCGAAAGACCCGATGGTCT	CTTCAGGGGAAGAAAAACTCGTTGGAGC
67	YCR003W_amp1	214	GCAATTGGGTAGCATTCATCGATGGCTA	ACAACTGGGATCTATCCACCGTTGGTTG	GTGACCACAGCTAGGACATTTGTTTAGG	ATGGCCGCATGATGGGCACTTATTCAAA
68	YCR004C_amp1	226	TAGTTCCAAAGGGCTAGCGGTTCGGCTA	CAATTCAAGTGGAGACGCAGTTCTTGAG	CGCTGGTATCTTTGTCTCTACCAGCTCT	TGCGGGGATATTCGTTAGTACTTCCAGT
69	YCR005C_amp1	322	ACCTGGAGCAACTTCATAGATGCTGCTG	GCCAGGTGCTACCTCGTATATTGATGAA	TAGCGCTTTGAGCAGCCCATACTTGAGC	CTCAGCACTATCATCACCTTATCTGTCC
70	YCR008W_amp1	214	AAGCAGCCGACAAGGTAAAGCTAGCAGC	ATCATCTAGGCAGGGAAAGGCCTCATCG	GCTATGGCTAGGGCTAGCGCTTTGATAG	AGAGTGCGATGGTGATGCCGACTGGTAA
71	YCR008W_amp2	418	TACCAATGTCCCTAGCGCTAGCAAGAGC	CACAAACGTTCCATCGGCGTCTAAATCA	TCGACCGCAGATTGGAGCAGAGGTGTTA	CCTCCCACAAATAGGTGCACTTGTATTG
72	YCR009C_amp1	358	AGATAGTTCCTTTTCGGCTCGAGGCAAC	GCTCAATTCTTTTTCAGCCCTTGGCAGT	TCTAGATAGCCTACGAGCCGTTACCGCT	CTTGGACTCATTGAGAGCTGTGACAGCA
73	YCR010C_amp1	319	GAAGGTGAAAATAGCCCAACCTAGTAGG	AAACGTAAAGATGGCCCACCCCAACAAA	GGGCTTGAGCGCTTTTGCTCTAACC	AGGTCTTTCAGCCTTCGCGTTGACG
74	YCR011C_amp1	340	CAAACCAGAGAACAACAAGCTACCTAGC	TAGTCCGCTAAACAGTAGTGAGCCCAAA	CTTTACCGGCTTGTCTAGCTTTGCCTTG	ATTCACAGGTCTCAGCTCGTTCGCTCTG
75	YCR011C_amp2	322	AGGTAGTCGGATTGGGCTTTTGCTGCTG	TGGCAAACGAATGGGAGACTTTGAGGAA	GGGTCCTGGTGACTTTTCTTGCGACTTG	AGGGCCAGGAGATTTCAGCTGTGATTTA
76	YCR011C_amp3	472	AATGTCGATGCTACCTTTGGCGCCGCAT	GATATCTATAGACCCCTTAGCACCACAC	GCCATTGTGCGGTGGCTTGAGC	GCCCCTCTGTGGCGGTCTATCA
77	YCR012W_amp1	295	TCTAGCCAGCCATCTAGGCCGACCTAAT	CTTGGCTTCTCACTTGGGTAGACCAAAC	GTCGGCTAGGCTAGATAGTTCATGTCGA	ATCAGCCAAAGAGCTCAATTCGTGTCTG
78	YCR014C_amp1	271	GATATCGCCGCATTTGCTGTAACCTCGG	AATGTCACCACACTTGGAATAGCCCCTA	TGGTATCGGTAGCGAAATCGCCAAGCGA	CGGCATTGGGTCGGAAATTGCTAAACGC
79	YCR014C_amp2	439	GGTCCAGTCGCTAACGAATTCTTCAGGA	TGTCCAATCTGATACAAACTCCTCTGGG	AAGATTGTTGCAAGGTGACAAGGGTCGA	GCGACTCTTACAGGGGGATAAAGGAAGA
80	YCR015C_amp1	442	AACTTTGTCGCTACCGGTTAGCAATCGG	GACCTTATCAGAGCCTGTCAATAACCGA	AAGCTTGCCACTATTGAGCAGCGGTGTT	ATCACTGCCGTTGTTATCTTCAGGCGTA
81	YCR016W_amp1	241	GAGCAGCACTAAGAAGGGTAAACGAGTT	ATCCTCTACCAAAAAAGGGAAGCGTGTG	GACGCCGCTTTCGCTAGGTTCATCCTTA	AACACCAGACTCTGATGGCTCGTCTTTG
82	YCR017C_amp1	382	CAATTCACCGACAGGGCTTGGTAGCAAG	AAGTTCCCCAACTGGAGAGGGCAATAAA	TTTGTTGAGCTTGACCGCCCGATTTGTT	CCTGCTATCACTAACAGCTAGGTTCGTG
83	YCR017C_amp2	373	AGAGGTCAAGTCTCGATTACCCATAGTG	GCTAGTTAGATCCCTGTTCCCCATGGTA	AATCGAAACCGTCTTGGCTTTCAGCAGC	GATTGAGACGGTTCTTGCCTTTTCTTCC
84	YCR017C_amp3	352	AAACAATAGGCTACCGAAGCCGACGGCT	GAATAACAACGAGCCAAAACCAACAGCC	ACTAATCAGCGTTGCCGTTGGTACCAGC	GTTGATTTCTGTAGCTGTGGGAACTTCC
85	YCR018C_amp1	202	CTTACCGTAAGCCAAACCGCATGGAGAG	TTTTCCATAGGCGAGTCCACAGGGACTA	TACCTCTCGAAGCGCTTCTATCACCAAA	AACTAGTCGGTCTGCCAGTATTACGAAG
86	YCR019W_amp1	454	ATTGTGCAGCGGTAGCCGATGTTTGGAT	GCTATGTTCTGGGTCTAGATGCTTAGAC	GCTGACAGCGAAACCACCCAAAAAGCTA	AGAAACTGCAAAGCCGCCAAGGAACGAG
87	YCR021C_amp1	409	AAAACCACCGGTTAGGCTCAATCGAGGT	GAATCCTCCTGTCAAAGATAGCCTTGGC	CAGCGCTCTAGACATGGTTCACAGCTTG	TTCCGCCTTGGATATGGTACATTCGCTG
88	YCR023C_amp1	268	GCTGCTTTGGCTTTGGCTGTTATAAGCG	AGAAGACTGTGACTGCGAATTGTAGGCA	CAGCTCTCCACTATCTTGCCGAAGCGTT	TTCGAGTCCCTTGAGTTGTAGATCAGTC
89	YCR023C_amp2	202	AGAGCCTTGACCGTGCAATTCGTTTTCA	ACTACCCTGTCCATGAAGCTCATTTTCG	CGGTGCTACTATCTCTATCAGCGCTAGC	TGGCGCCACCATTAGTATTTCTGCCTCT
90	YCR024C_amp1	352	ATAGCTGCTAGCGGTAGGGCTGGTGTTA	GTACGAGGATGCAGTTGGCGACGTATTG	CAGCAACGCCACTTGGCAATCTACTCCA	ATCTAATGCTACCTGGCAAAGCACCCCT
91	YCR026C_amp1	370	AGAAGAAGAAGATCGGCTGCTAGGGCTG	GCTGCTGCTGCTTCTTGATGATGGTGAT	TTTGCTATGCGACATCTGTGGCGTTGCT	CCTTTTGTGTGATATTTGCGGTGTGGCA
92	YCR026C_amp2	355	CAAGCTTGGGTGAAAGCCATCCAAGCTG	GAGTGAAGGATGGAAACCGTCTAGTGAA	TGCTAAGGACTCTCGAGACGGCAGCAAT	CGCGAAAGATAGTAGGGATGGTTCTAAC
93	YCR027C_amp1	211	GGCCAACTTTTCACCTTCGGCCTTGGTA	AGCTAGTTTCTCTCCTTCAGCTTTCGTG	GAGCCTAACCGGTGTTAGAGGTATCATC	ATCGTTGACGGGCGTACGAGGCATAATA
94	YCR028C_amp1	253	GATAACAACGCTAACGATACCAGAGCTG	TATGACGACCGAGACAATTCCGCTTGAT	TTTCAGCGCTCAATACTTGGGTGGTGTT	CTTTTCTGCACAGTATCTTGGAGGCGTA
95	YCR028C_amp2	373	GCTAGCAAAGCCTAGATTTTCGCCACCC	AGATGCGAAACCCAAGTTCTCACCTCCC	CTCTGGCCTAGTTGGTAGCATGTTTTCT	TAGCGGTTTGGTGGGATCTATGTTCAGT
96	YCR030C_amp2	331	GCTGCTATGTTGGAATAGGCTTTGGCCG	AGAGGAGTGCTGAAACAACGATTGACCA	AGCTAGCCCATCTATCAGCTTGCCAACC	TGCCTCTCCCAGTATTTCACTTCCTACT
97	YCR030C_amp3	448	GCTTTGAGGTTGCAAAGGTGGTTGGCTG	TGATTGTGGCTGAAGTGGAGGTTGAGAA	AAGCAGCCATACTTTGCGAAGCAAGGTT	GTCGTCCCACACCCTAAGATCTAAAGTG
98	YCR030C_amp1	460	TGGAGGGCTAGATTGTTGAGGGGTGCTT	GGGTGGAGAACTTTGTTGTGGCGTTGAA	ATTGGCTAGCGCTAGCAGCTCTTTGACC	TCTTGCCTCTGCATCTTCCAGTCTCACT
99	YCR032W_amp4	358	CGTTAGCATCGACAGCATCCGATTGGCT	TGTGTCCATTGATTCTATACGGCTTGCG	ACCGCTAGCCAAGCTAGATTGGTCTTCG	GCCTGACGCCAGAGAACTTTGATCCTCA
100	YCR032W_amp2	232	CCCTAACAGCAGCTGTAAATGGAGCAGC	TCCAAATTCGTCCTGCAAGTGGTCATCG	TAGGTCACCGACAGGTTCGCTTTCCAAG	CAAATCTCCAACTGGCTCCGACTCAAGA
101	YCR032W_amp5	403	CGACGGTATGAAGCGACGATTGCTACCA	TGATGGGATGAAACGGAGGCTTTTGCCT	GACGGTCATGTCTCGGCTTTCTTGGCTA	AACCGTCATATCCCGTGATTCTTGCGAT
102	YCR032W_amp6	229	CACTAAGAGACCATTCTTGTTGCGAGAC	TACCAAACGACCCTTTCTACTTCGGGAT	AGAAGCTTTACCGATACCGTTTCGAGCA	GCTTGCCTTTCCTATTCCATTTCTTGCC
103	YCR032W_amp1	361	GGCTGGTCGAAGCTTTAATGACCTAACT	AGCGGGAAGGTCATTCAACGATTTGACC	GCTAGACCAAGCTCGTTCCAAGCTAGAG	AGAGCTCCAGGCCCTTTCAAGCGAACTA
104	YCR032W_amp7	232	CTATCGAGATTTGAGCAAGCCAATGGGT	TTACCGGGACCTATCGAAACCTATGGGC	CAATCGGTCAGCTGGACCGAAAGAACCA	TAAACGATCTGCAGGGCCAAAACTTCCG
105	YCR032W_amp3	211	ACACAGCGTCAGCGGCAATTTGGAAAAT	GCATTCGGTTTCAGGTAACCTTGAGAAC	AGAACCAGCGTGTTGGCTGATAGCAACT	GCTCCCTGCATGTTGAGATATTGCGACC
106	YCR033W_amp2	400	AAGCGTTACCCCATCTACCGCTAGCGTT	GTCTGTAACTCCCAGTACTGCATCTGTA	GTCCATGCTTCTTGGTCGTCGGCTAGAA	ATCCATTGATCGAGGTCTCCGAGAACTC
107	YCR033W_amp1	247	ATCTAGCGTTTCTCGACCAAGCAGCAGC	GAGCTCAGTCAGTAGGCCTTCGTCATCA	GCTCAAAGCGCTTGGGAAATGAGTGACA	TGATAATGCCGAGGGAAAGTGGGTAACG
108	YCR033W_amp3	352	TCCTGACGTTGAACGAAGCAGCAGCACT	CCCAGATGTGGAAAGATCCTCTTCAACC	GGTACCGATGCTTCGCCACTTATTAGAT	CGTTCCAATGGATCTCCATTTGTTGCTC
109	YCR033W_amp4	274	GTTGATCCACCAACAAGCCACTGGTTTG	ACTTATACATCAGCAGGCTACCGGACTT	GCTGCTAGGGTGTCGCAAAGACTTTTCT	CGAGGATGGATGCCGTAAGCTTTTTTCC
110	YCR034W_amp1	418	GCCTTTGTCTACCCTACCACCAGTTTTG	ACCATTAAGCACTTTGCCCCCTGTGCTA	AACCCAGCTGATGCTGGTAGTACCCATT	GACCCAAGAAATAGATGTGGTGCCCATC
111	YCR035C_amp1	403	GCTTGGGGCGGCCAAAATGCTAATG	TGAAGGAGCAGCGAGGATGGAGATC	ATCTCGAACCGGCCCTGTTTTTGACCTA	GAGTCGCACTGGTCCAGTCTTCGATTTG
112	YCR037C_amp3	268	AACACAAACGAAAGCCAATAGGCTGGCT	TACGCAGACAAACGCTAACAACGAAGCA	TGGTACCTTCGTTAGCCACACCGTTAGC	GGGCACTTTTGTCTCACATACTGTGTCA
113	YCR037C_amp2	247	GCCACAGCTAGCCAATAGAGCACAG	ACCGCATGAGGCTAACAAGGCGCAA	AGCTGTCAGCAGCAGCGGTCTACTAGTT	GGCAGTTTCATCTTCAGGCTTGTTGGTA
114	YCR037C_amp1	253	AGAAGAAACGCTGCTAGATCGGCTTTCG	GCTACTCACAGATGAGCTGCGTGATTCA	TAATATCGCCGCTGGTGAACCTAGCAGC	CAACATAGCTGCAGGAGAACCATCTTCA
115	YCR038C_amp1	361	AGGGTGAACAACAACCTTCAATCGTTGG	TGGATGTACGACGACTTTTAGGCGCTGA	TGCCTTGAATGTTAGCCCTTGGAGCTTG	CGCTCTAAACGTATCTCCATGGTCACTT
116	YCR038C_amp2	268	GCTGATAGTATGGGTTTGTTGTAGGGTG	GGAAATGGTGTGCGTTTGCTGCAAAGTT	TGGCGCTACCGATTTGTCTGACTTGTTG	CGGTGCAACTGACCTCAGTGATTTACTT
117	YCR042C_amp4	331	GTATGGAACGCTGCTTAGGTGAACCATA	ATACGGGACGGATGACAAATGCACCATT	CCCTCGAGAACGACGATTGGTTGCTAAA	ACCAAGGGAGAGAAGACTTGTGGCGAAG
118	YCR042C_amp2	376	ATCACCGTCTTGTCGTAGTTGGCTGCTG	GTCCCCATCTTGTCTCAACTGAGAAGAA	TGACGGCACCCCATACGAACACATCGTT	CGATGGTACTCCGTATGAGCATATTGTG
119	YCR042C_amp1	487	GTGAATTCGGATGGTCATGCTACCGGTA	ATGGATCCTTATAGTCATCGAGCCCGTG	TTCTACCTTCACTGGTTCTAGCCGACCT	GAGCACTTTTACCGGCAGTTCTAGGCCA
120	YCR042C_amp3	391	GCAAACGATAACGTCTCGTAGAGATGGG	ACACACAATCACATCCCTCAAACTCGGA	TTCTAGCGCTAGCTACTGGGTTCCTTGC	CAGTTCTGCATCATATTGGGTCCCATGT
121	YCR044C_amp1	211	GGTATAGCTCCAATCGACGTACAATCGT	TGTGTACGACCAGTCAACATAGAGTCTC	TTCTAGCGTTTTCCATTGCCGAGACCTA	AAGCTCGGTCTTTCACTGTCGTGATTTG
122	YCR045C_amp1	424	TCGTTTTAGTCTGATTTCGCCCAATGGC	CCTCTTCAATCGAATCTCACCAAGAGGT	TGGTGTTGAAATCGAAAGCTTGAGCCAC	AGGCGTGGAAATTGAGTCGCTATCTCAT
123	YCR046C_amp1	256	AATCAATGGGCTGAATAGAGGAACTCGG	GATCAGCGGCGAAAACAATGGCACTCTA	TTTGAGCGAAATCGAAAGCTTGGACCCA	CCTCTCAGAAATAGAGTCTCTGGATCCC
124	YCR047C_amp1	499	TCGATGTCGTCGCTTTCGACCAGTAAAT	CCTGTGTCTTCTTTTCCTCCCGGTGAAC	TGGTAGCTTCGATGCTGCCATCTCTATT	GGGCTCGTTTGACGCGGCTATTAGTATC
125	YCR048W_amp1	217	GGGCCCAGTTTTGGAAAAGCAATTGAAG	AGGTCCGGTGCTGGAGAAACAGCTCAAA	GCTAGCGTAATAGTCGGTACAACATCGA	CGACGCATAGTAATCTGTGCAGCACCTG
126	YCR048W_amp2	262	CAGCCGAATTCGATGGCGATACGTTCTA	GTCGCGCATCAGATGGAGGTATGTGTTG	AGCAACACAGTTTAGCAAGGCATCCCAG	CGCCACGCAATTCAATAAAGCGTCCCAT
127	YCR051W_amp1	340	TAGCTTTGTTGAAAATGGCGAAGACGGC	CTCGTTCGTCGAGAACGGTGAAGATGGT	TCGTTTGCTGTCAGGTTCATCACCGCTG	TCTCTTGGAATCTGGTTCGTCCCCGGAA
128	YCR052W_amp1	310	CCGACGACGATTGGACACCAGCATTAAC	AAGAAGGAGGCTGGATACGTCCATCAAT	CAAAGATAGGCTGCTGTCTCGCTTTCGT	AAGGCTCAATGACGAATCGCGTTTCCTC
129	YCR053W_amp1	370	CTTTCGAAGCGACGAAGTTACTCCACTA	TTTCCGTTCTGATGAAGTCACCCCCTTG	GGTGCCAGTGACGCTTAGGGTTTGAACA	AGTACCGGTAACAGACAAAGTCTGGACG
130	YCR053W_amp2	229	TACCGGCAGCGCTGCTATTTATGGCTTG	CACTGGTTCTGCAGCCATCTACGGTTTA	GACGGCGCCAACATTATGCTTGCTATTA	AACAGCACCGACGTTGTGTTTAGAGTTG
131	YCR054C_amp1	427	ATCCTTTTGTGGGGTGTCGTTGTCTCGA	GTCTTTCTGGGGTGTATCATTATCCCTG	ACCTGCTAGCTTGAACGAAAACTCTAGC	GCCAGCGTCGTTAAATGAGAATAGCTCA
132	YCR057C_amp2	319	GATGCTTCGCATGGCGGTGCTAAACAAG	TATCGACCTCATAGCCGTCGAGAAGAGA	CGTTGATGTTACTCCACACAGCACCGTT	TGTGGACGTCACCCCCCATTCTACTGTA
133	YCR057C_amp1	262	GCTGCTGCTAAACATAACTTGGCCTCGC	CGATGATGAGAACATGACCTGACCCCTT	CGGCAGCTCTAAGTTGGGTCAATTGTTG	TGGTTCCAGCAAACTGGGCCAATTACTA
134	YCR057C_amp3	265	AACAACTCGGCTGCCGTCTGGGCTATAA	CACTACACGTGAACCATCCGGAGAGTAT	ATTGTTGGCCGTTGGTTTCACCTCTGGT	GCTTTTAGCTGTCGGATTTACTAGTGGG
135	YCR059C_amp1	316	GTAGGTAGCAGCGCTACCGTCTTGT	ATATGTTGCCGCAGAGCCATCCTGC	TAGCGTCTTTCATCGAGGTAGCGTTTGC	CTCTGTTTTCCACCGCGGATCTGTCTGT
136	YCR061W_amp2	388	TTTGCCAATCTTGCAAAGCCCAAGCTTG	CCTTCCTATACTGCAATCGCCCTCGCTT	GCTAGCCAAGCTAACTGGAACGCTCAAA	CGATGCTAATGAGACGGGGACAGAAAGC
137	YCR061W_amp1	214	CGGTACTACCAGCGTTTTGTTGTTGGTC	TGGCACCACTTCTGTGCTACTTCTCGTT	GCTGCTCAAGCTAAATAGGGTATCTCGA	TGAAGAGAGCGAGAACAACGTGTCTCTG
138	YCR065W_amp1	355	GAGCCCAGACCATAGCAGCCCT	CTCACCGGATCACTCGTCCCCA	GCCTTTGCCGTCACAGCTTTTTTCGGTT	ACCCTTACCATCGCAGGACTTTTCAGTC
139	YCR065W_amp2	205	CAGCTTGTTGGATCCTTTGCCATACAGC	TTCTCTACTCGACCCACTTCCGTATTCC	AGAGATTAGTCGGCTAGGAGTCTTTTCC	GCTTATCAACCGCGATGGGGTTTTCTCT
140	YCR066W_amp1	295	GCCTTTGTCTAGCAAGCCTAGCAAGCGA	ACCACTGAGTTCCAAACCATCCAAAAGG	GCTAGTTTCGCCGCAGCTAGACTTATCA	TGAGGTCTCACCACATGAGCTTTTGTCG
141	YCR067C_amp2	388	GGTAGAGCTAGCAGATTCAACGCTCAAG	TGTGCTTGACGCGCTCTCCACGGATAAA	TGAAACCGCTACCTCTAGCTTTAGCAAG	GGAGACGGCAACTAGCTCATTCTCAAAA
142	YCR067C_amp1	490	GATGCTATCTTGGCTAGCGCTGGTGCTT	AATAGAGTCCTGGGATGCTGATGTTGAC	AAGCTTGAGCCATATGCCAAGCAGCAGC	TTCGCTATCACACATGCCGTCTTCATCT
143	YCR067C_amp3	367	GGTGCTAGCTGGCTTGCTATTATCCAAG	CGTGGATGCCGGTTTTGAGTTGTCTAGA	GCCTAGCTTGCCTTTGAACAGCGAAAGC	ACCATCGCTTCCACTGAATTCAGAGTCG
144	YCR068W_amp2	469	CCCAGGTGAATTGTTGCCAAGCAAGCGA	CCCTGGAGAGCTACTACCTTCAAAAAGA	GTTTCGACCAACGCAAGTGCTGCTGCTA	ATTGCGGCCTACACAGGTAGATGAAGAG
145	YCR068W_amp1	259	CTGTAATGGTGCCTCTAGCTCTTGTAGC	ATGCAACGGAGCTAGTTCAAGTTGCTCA	TCGGCTGCTGCTTTCCCAATCTCGAGAA	CCTCGATGAGGATTCCCAGTCTCTGCTT
146	YCR069W_amp1	340	CCCAGTCAGCAAAAGCATGAAGGAAGCT	TCCCGTTTCGAAGTCGATGAAAGAGGCG	AAATTCGCTAGTATTGCTGTCTGGACCG	GAATTCCGAGGTGTTAGAATCAGGTCCA
147	YCR072C_amp1	442	GCAGCTAACCAACAATCTACAATCGCTG	ACATGACACCAGTAGTCGGCAGTCCGAT	CCTAAAAAGCCACGCTCATTGGGTCAAC	TTTGAAGTCGCATGCGCACTGGGTTAAT
148	YCR072C_amp2	394	GCTAACGATGTATCGGCCGTCTGGAGAA	TGAGACAATATACCTACCATCAGGGCTG	TCAAGGCTTGCTATACTCTGGTAGCCAT	CCAAGGTCTATTGTATAGTGGCTCTCAC
149	YCR073C_amp4	211	TAGGCATCGTTCTAGAAAAGCTCGACCA	CAAACACCTTTCCAAGAAGGCTCTTCCC	CAGCGGTAGCGCTGTCAAAGGTAAGTTG	TTCAGGCTCGGCAGTTAAGGGAAAACTT
150	YCR073C_amp1	406	AACACCGCTTTGATGTAGGTAAGCTAGG	CACGCCAGATTGGTGCAAATATGCCAAA	TTTGTTGAGCTTGGCTAGCAGCTTGAGC	CCTACTATCGCTAGCATCCTCATTATCG
151	YCR073C_amp2	208	CAAAACGACCAAAGCGCCTAGGCTAGAT	TAGTACAACTAGTGCACCCAATGAGCTC	TATCTTGGTTAGCAAGGGTGAAGACAGC	CATTCTAGTATCGAAAGGGGAGGATTCC
152	YCR073C_amp3	268	GTAAACTGGAAAAGCCAACAAGCTTCGC	ATAGACGGGGAACGCCAGTAGTGATCTT	TCGATTTAGCCCAATCTCTTCTAGCGAC	CCGTTTCTCACCGATAAGTAGTTCGGAT
153	YCR073W-A_amp1	466	AGAAGCTAGCTGTAAGTCTACCGCTAGC	AGAGGCCTCTTGCAAAAGCACAGCATCT	AAACAAGCTAGCAATGTGGCCGTCTGGA	GAAGAGTGATGCGATATGACCATCGGGG
154	YCR075C_amp1	397	GCTAGCCAAGTCGTGACCTCTGCTT	TGACGCCAGATCATGGCCTCGAGAT	GGCTAGCTTGGCTATCTTCAGCTTGTTG	CGCATCACTGGCCATTTTTTCACTGCTA
155	YCR076C_amp1	445	AGAAGAAGGGTTACCCAATGGGTTTGGC	GCTACTTGGATTCCCCAGAGGATTGGGA	AGGCAGCACCAGCTTCTTGAGCGAATTG	GGGTTCAACATCGTTTCTCTCTGAGCTA
156	YCR077C_amp1	337	GCTGCTGCTACCGCTGCTAGCT	AGAGGAGGACCCTGAAGAGGCC	CCGAGCTTACCTAGAACACAGCGGTCAT	TAGGGCGTATTTGGAACATTCTGGACAC
157	YCR077C_amp2	400	GCCGCTAGCTGGTTGCATAGGG	ACCCGACGCAGGCTGCATTGGA	CTTCGGTAACCCACATTCTTCTGGTTCT	TTTTGGAAATCCTCACAGCAGCGGCAGC
158	YCR079W_amp1	328	TAGCTGGATTATCAGCCATAGCGGTCTA	CTCGTGGATCATATCGCACTCTGGATTG	GCTTCGTTCGCTTCTTGGTAGGTGTAGA	CGACCTTTCAGATCGCGGCAAATGCAAG
159	YCR081W_amp3	268	CACCTTGCATGGTCCAGGCTTCCAACTA	GACATTACACGGGCCTGGTTTTCAGTTG	ACCGGCGGCGTTGCTTCGTTTTTTCTTA	CCCAGCAGCATTTGACCTCTTCTTTTTG
160	YCR081W_amp1	226	ACACGAACTATCTAGCAGCCATACCAGC	GCATGAATTGAGTTCGTCTCACACTTCG	CAACAAATGCATGCTGATAGCGTCGTCA	TAGCAGGTGCATGGAAATGGCATCATCT
161	YCR081W_amp2	364	CTTCAGCGCTCAAAAACGAGTTGTTAGC	TTTTTCGGCCCAAAAGAGGGTGGTATCA	AGACAATGGGGTCTTGCTCAATTGTAGG	GCTCAGAGGAGTTTTCGACAGTTGCAAA
162	YCR081W_amp4	250	TCAACGAATTATTGCCGACTTGAGCGCC	CCAACGCATCATCGCTGATTTATCAGCT	GACAAAGCTGCTAACTTGAAAAGGAGGC	AACGAAAGAGGACACTTGGAATGGTGGT
163	YCR084C_amp1	202	GCTGCTAGGGCTGCTGCTGGTATTCAAA	GGATGATGGGGAAGACGAAGTGTTCAGG	CAGCTTGGTTGCTCGATTGAGCGATGAC	TTCTCTGGTGGCCCGTCTATCTGACGAT
164	YCR084C_amp2	478	GCTGTCCAAGTCTAGCAAAAATGGAGGA	GGAATCTAGATCCAAAAGGAAAGGTGGG	CGGCAGCCCTAGCGCTTTTCCT	TGGTTCGCCATCGGCCTTCCCA
165	YCR088W_amp2	259	CAGCGCTCCTCTAAAAACCCGAGCT	TTCTGCGCCATTGAAGACAAGGGCC	TTTGCTGACAGGGGCTGGAGATTTGCTT	CTTAGAAACTGGAGCAGGGCTCTTGGAA
166	YCR088W_amp1	343	TGCTCCTTCTTTGCCAAGCCGAAATAGC	CGCCCCAAGCTTACCTTCTAGAAACTCG	GTTAGATGGAAACAAGCCCTTGCTACCA	ATTGCTGGGGAAGAGACCTTTTGAGCCG
167	YCR089W_amp5	226	CAGCAGCAGCTACAGCTACGTTCAACCA	TTCATCCTCTTATTCGTATGTGCAGCCC	GCTCAAAGTGCTGCTAGCCTTTTCGCTG	AGAAAGGGTGGACGAGGCTTTCTCCGAT
168	YCR089W_amp3	439	TAGCACTGTCACCTTCGGTAGCACTTCT	CTCTACCGTTACATTTGGATCGACCAGC	GGTGCTAGAGCTAGTGCTCAACAATGGA	CGTAGAGCTAGAGGTTGATAAAAGGGGG
169	YCR089W_amp1	265	CAGCTCTAGCAGCTTGGCTAGCACTAAG	GTCAAGTTCCTCTTTAGCCTCCACCAAA	GCTGCTTGGCAAGCTATAACCGCTGCTA	AGAAGAAGGTAAAGAGTACCCCGAAGAG
170	YCR089W_amp2	208	TAGCGTTCCATTGTTGCCTAGCAGCTCT	CTCTGTCCCGTTATTACCATCATCTAGC	GATGCTGCTGCTAACAGGGCTCAAGCTT	AATAGACGACGAGACTGGCGATAACGAC
171	YCR089W_amp4	364	TATCGCTAGCAGCTTGCCTCTAAGCAGC	CATAGCGTCTTCTCTACCATTGTCCTCT	GCTATAGCCGTCGCAAGAAGAGCTGGTA	CGAGTAACCATCACAGCTGCTAGATGTG
172	YCR091W_amp1	355	CAGCCTAAGCGCTTCTCCTTCTAGC	TTCGTTGTCCGCAAGCCCAAGCTCA	TGGGCTGCTAGAGCCGCTAATTTCGTTT	CGGAGAAGAGCTACCTGAGATCTCATTA
173	YCR091W_amp2	388	TGAAGCTAAGCGATTGGGCAGCAAGAGC	CGAGGCAAAAAGGCTTGGTTCCAAATCA	AGATCGGTGGCTAGAATTGTGTCGAGGT	ACTTCTATGTGAGCTGTTATGCCTTGGC
174	YCR092C_amp1	379	ATTACAGCTGGTAGCAGCCAAGCTTAGG	GTTGCATGATGTGGCTGCTAACGACAAA	CCAACGAGAATCTGAAAGCGTTCGAAGC	TCAAAGGGAAAGCGAATCAGTACGGTCA
175	YCR092C_amp2	469	TTTGCTGACCAATCGGATCAAGCTTGGG	CTTAGAAACTAAGCGTATGAGAGACGGC	AAAACACGACCCTGGCGCTTCTAAGAGC	GAAGCATGATCCAGGTGCCAGCAAATCA
176	YCR092C_amp3	427	TGGAAAGCTGCAATAAGCGAATTGTCGG	CGGGAAAGAACAGTACGCAAACTGCCTA	CCCTTTGAAGGGTTCTGTCAGCAGCAAA	TCCACTCAAAGGCAGTGTTTCTTCCAAG
177	YCR093W_amp2	208	TATCATCGAAAGCTTGGATCGAAGCAGC	CATTATAGAGTCACTTGACCGCTCCTCT	GCTACCTGGGCTCAAGATTTCGCTCAAC	AGACCCAGGTGAAAGTATTTCGGACAGT
178	YCR093W_amp5	325	ACGATTGCGAGACTCTGATCTACCTCGA	AAGGTTAAGAGATAGCGACTTGCCAAGG	TAGGGCTGGGACGTCTCGTAGCAAATCT	CAAAGCCGGAACATCTCTCAAGAGGTCC
179	YCR093W_amp6	241	TTTCGGTGGTGAAGGCAGCATCAGCCAT	ATTTGGCGGCGAGGGTTCAATTTCACAC	AGCGGCGGTTTTTAGTTTGCTTTCGTCG	TGCAGCCGTCTTCAACTTAGACTCATCA
180	YCR093W_amp1	484	CTTGAGCAGCAGCCCAGCTGAAGAATTG	TCTTTCTTCTTCACCTGCAGAGGAGCTT	GCTTTGGCTAGGTTGGTTTAGTCGAGAC	CGACTGGGATGGCTGATTCAAACGGCTT
181	YCR093W_amp4	349	CTCTTTGTTCGCTACCTCTGAATCTCCA	TAGCCTTTTTGCCACTAGTGAGAGTCCT	GTCTTCGCTGCTAGCTAGATGTTCCAAA	ATCTTCCGAAGAGGCCAAGTGTTCTAAG
182	YCR093W_amp3	259	TATTGCCATCGACGCCTTGGGTAGCTTG	CATCGCTATTGATGCTCTAGGATCGCTA	CAATTCTTGTCGGGTAGAGCTGTCGCTG	CAGCTCCTGCCTAGTGCTGGAATCAGAT
183	YCR094W_amp1	472	CTTGAGCCCACAATCTGTTTTGCCACTA	ACTGTCTCCTCAAAGTGTGCTTCCGTTG	GCTGTTGGCAATTAGACCGCATGGGTAG	GGAATTAGCGATCAACCCACAGGGATAT
184	YCR095C_amp1	481	GCTGTGGGTTCGGTTGTTTTCCAATGGT	CGAATGCGTCCTATTATTCTCAAGGGGC	TGCTGTCCCAGTTAAGTCTAGCAGCGTT	GGCAGTTCCGGTAAAAAGCTCTTCTGTA
185	YCR098C_amp2	274	TTTGCCGGTCCAACCGTTGCTAACTAGG	CTTACCAGTCCAGCCATTGGATACCAAA	CATCTCTTCTGAAGCTAGCGCTACTGCC	TATTAGTAGTGAAGCGTCAGCAACCGCT
186	YCR098C_amp1	334	GCCGCCAAAAGCCAAAGGTAGGTTGGTA	ACCACCGAAGGCTAGTGGCAAATTTGTC	TAGCACCCGAGTCAGCAATGCTGCTTTG	GTCGACTAGAGTTTCCAACGCAGCCCTA

## Sheet: Y12
primer name	seuqnece (5'-3')
BY4741-left-F	AAAATCGCTTTTCATTGCTTTTG
BY4741-left-R	AAACTATCATTCACACACTTTTCCC
BY4741-right-F	TAAAATCAGTACCTATCTTCATGGACC
BY4741-right-R	ATAAGTTCTTTACAAGAAGGAACAGAG
karI-U-F	AGTTCGTACAGTATTCTCTTTCTCTG
karI-U-R	CCGAAGTGCTGCACTAGATTTTCTTTGTGAATTGATCCCTGATCCATTGTAGAAAG
karI-D-F	CCTTTCTACAATGGATCAGGGATCAATTCACAAAGAAAATCTAGTGCAGC
karI-D-R	TATGACTTCCCTGACTAATGCCGTGTTCAAACGATAATATGGTGATTCTCCTAGTCGTG
V-up-F	ATTCTCAAATATTCATGATATTGATTACACCG
V-up-R	AAATGATGAATTGAATTGAACATTTACAGATTCATAGTTCTTAAATAAAACATATCTCG
V-down-F	GTTGCAAATGCTCCGTCGACGGGACTGATTCAATATTAAACTAAAATTTCTATGAAACATC
V-down-R	ATTGAATAGCTAGTGATATTTTATCGGAAACG
VII-up-F	TTCCATATCATCAGGTGATGTTAAATCAC
VII-up-R	AATAAAAAAAAAATGATGAATTGAATTGAATTTCATATTTTTTCTTTCTTTGAAAGAATATTGACG
VII-down-F	GTTGCAAATGCTCCGTCGACGGGTCAAAATTAAACATTTTTCTGTAATTTCCGTAATAC
VII-down-R	ATCTTACTAACTGTTATTCATTGATATAAAATAGCCTC
VIII-up-F	TAAGAAGATTGCTCAACGTGAAAGAC
VIII-up-R	AATAAAAAAAAAATGATGAATTGAATTGAAATTATTGATGTTTATTTCACAAGCACTAAGG
VIII-down-F	GTTGCAAATGCTCCGTCGACGGGCATTTTTTTATTTTTCGCGTTTTTAAGATAATGTC
VIII-down-R	TATATTCTTTAGTTTATTGAGAGCCATTCTTTG
XI-up-F	ATTCATGAAGTTGAAGTCATATTGAGTCG
XI-up-R	AATAAAAAAAAAATGATGAATTGAATTGAACAAATACACATAGAAAGGAGAGTAAACTGC
XI-down-F	CGTCGACGGAGCATTTGCAACAGGATTATTTTAATTACCAAGAAAACAAATTCTCGTAAC
XI-down-R	TTGAGAAACGCTAGTCAAATCGTC
XIII-up-F	TTGCTTTCTATAGAGGTGCAGATTG
XIII-up-R	AAAAAAAATGATGAATTGAATTGAAATCGCTTTATTTAACAGTTGTGTTAATTAACTAAG
XIII-down-F	CCCGTCGACGGAGCATTTGCAACAGGTTACTACACTTGAGATAATATAACTCAACAAAAC
XIII-down-R	TATGGGCAGTTATTTGCTAATTCTTTG
XV-up-F	ATATTGATATAGTGAGTGAAAGTGGCTC
XV-up-R	ATAAAAAAAAAATGATGAATTGAATTGAATTCAGTATTTTTCCACTAAAACATGTGAAAG
XV-down-F	GTTGCAAATGCTCCGTCGACGGGCAATGAAATTTCAATATCGCATATAATAATTTTTG
XV-down-R	AATTCAGCTTATCCAGCGAATGG
XVI-up-F	TTACTGAAATTACTGTAGAGGATCCAAAC
XVI-up-R	AATAAAAAAAAAATGATGAATTGAATTGAAgataatctctttaatataacctgtaatttag
XVI-down-F	GTTGCAAATGCTCCGTCGACGGGTTGACTGATATAAAATTTCTTATCATGGTAGTG
XVI-down-R	TGCAGAAGACTTTATAATTGCAGACG
V-S288CVII-L1-F	TCATATATTACATGTGGACACGAGAAG
V-S288CVII-L1-R	AACGTATAAAACTGGTTACGGTATG
V-S-VII-M1-F	TCATATGAAAGAATTGACACAACACAAC
V-S-VII-M1-R	TGTCACAAAATCCATTGATATATCAAGC
V-S-VII-R-1-F	TCATGATAAAAAACAGCACCACAAG
V-S-VII-R-1-R	TTTTAGACTTTCTCGTAAACGTTCC
V-S-VIII-1-F	AATAGATTTGATCGAGTGATTGTGAG
V-S-VIII-1-R	TATTGGTATCGGATTTACACATGTAG
V-S-VIII-2-F	ATAAGATGTGGAATCAATTTCCCTG
V-S-VIII-2-R	ACTTCCAAATGCTTGATGAATGTAC
V-S-VIII-3-F	TACCAGTATTCATTGAAAGATTCCTCC
V-S-VIII-3-R	TAAACAACCTTCAGCGGATAATAGTAG
V-S-XI-1-F	AGTTAACTCTTTCGTCAGATGG
V-S-XI-1-R	AAAAAGGAAATGTCACAGGCAC
V-S-XI-2-F	AATCTTTATGTCATCTTCTCACACC
V-S-XI-2-R	TACATTATCAATCCTTGCGTTTCAG
V-S-XI-3-F	TCGTTATCTATTACCAACATAAGATATAGC
V-S-XI-3-R	ATTCAGACAAAAAGTTTTAGTATCTGATC
V-S-XI-4-F	AATCGGAGGAATCAGAAGATG
V-S-XI-4-R	TCATCTTCAGAATCAGAATCAGGTTC
V-S-XIII-L-F	TCCAAGTATCCACTTTCTAGTTTAGAAC
V-S-XIII-L-R	TACCTTTAGGTGTACAGTTAGAACAATAG
V-S-XIII-1M-F	TACTGTTATTGCTTTTTTTGGTGGTG
V-S-XIII-1M-R	ATCAATACGAATGATATCAAGTCCAAC
V-S-XIII-R-1-F	TTCATCTTCATCCGTATAACTTCTTAG
V-S-XIII-R-1-R	AGCCTTTACTAGGAGCTATTTTTAATAG
V-S-XV-1-N-F	TTTCTTCCAAATATATCCATGCTCTCG
V-S-XV-1-N-R	TACACGTTATATCAACGCTACAGAG
V-S-XV-2-F	TGCTACAACAGACTAGTTTACTCTCC
V-S-XV-2-R	TTCTGTTTCGTATCCAGACATGG
V-S-XV-3-N-F	TTTTTTTCCTGTCATACATAATGGCC
V-S-XV-3-N-R	ATTTCTGATAGAAGCCATTGATCG
V-S-XV-4-F	TACATACTTTCTACCACTTTCGCTC
V-S-XV-4-R	ACTCTCTAACCATGTATTGGAAAAAG
V-S-XVI-1-F	TTTAGGGTCCAAAATTTACTACCCTG
V-S-XVI-1-R	ATATACTTGAGAATATATTAGGCCCTCC
V-S-XVI-2-F	AAAATATCTCAATTTCTGATCTTTCCACC
V-S-XVI-2-R	AGAATTTCTTATTTCAGGCTTGTTAAAC
V-S-XVI-3-F	AAGTCGAAATCGATATTATTATCGGC
V-S-XVI-3-R	ACTAAAGATCTTAAACTGAGAAGAGAG
V-S-XVI-4-F	ATAACAGCGTCCAATTGTAAAAGAAC
V-S-XVI-4-R	TCATGGTAAAAGAAGTCAACACTATG
