# Supplementary material for: Chromosome drives via CRISPR-Cas9 in yeast
Source: Nat Commun. 2020 Aug 28;11:4344. doi: 10.1038/s41467-020-18222-0 (PMC7455567; doi:10.1038/s41467-020-18222-0)
Supplement: Supplementary file 8 — Source Data [file 41467_2020_18222_MOESM8_ESM.xlsx]

## Sheet: Figure 1b
Figure 1c	PCRTags analysis

## Sheet: Figure 1c
Figure 1c	Southern blot

## Sheet: Figure 1d
Figure 1d	mating type test
	Cut site	Mating non-available colony number	Mating available colony number	Total colony number	efficiency of synIII elimination
	LoxPsym site	59	219	278	0.7878

## Sheet: Figure 1e
Figure 1e	the efficiency of chromosome elimination
		Parallel	cutting position
			50bp	100bp	150bp	200bp	1k	L-M	L-T
		1	0.925	0.9083	0.7833	0.8417	0	0	0
			(111/120)	(109/120)	(94/120)	(101/120)	(0/120)	(0/120)	(0/120)
		2	0.85	0.8083	0.8333	0.75	0	0	0
			(102/120)	(97/120)	(100/120)	(90/120)	(0/120)	(0/120)	(0/120)
		3	0.9	0.8583	0.85	0.8167	0	0	0
			(108/120)	(103/120)	(102/120)	(98/1200	(0/120)	(0/120)	(0/120)

## Sheet: Figure 2a
Figure 2a	Fluorescence experiment

## Sheet: Figure 2e
Figure 2e	Fluorescence experiment

## Sheet: Figure 3c
Figure 3c	Fluorescence experiment

## Sheet: Figure 3e
Figure 3e	the number of SNPs
		range (kb)	SNPs
			Y12	yHX0285	yHX0286	yHX0287	yHX0288
		26	48	43	44	48	44
		52	51	51	50	51	51
		78	139	133	139	135	136
		104	67	67	67	67	67
		130	180	173	170	176	174
		156	162	156	156	157	159
		182	128	128	128	128	128
		208	137	134	135	135	136
		234	97	96	96	97	97
		260	97	97	95	96	98
		286	119	117	119	118	119
		312	172	163	162	167	170
		338	125	125	125	125	125
		364	199	197	192	197	199
		390	123	123	119	123	123
		416	66	65	65	65	64
		442	167	163	164	166	166
		468	116	116	116	115	116
		494	142	140	139	141	140
		520	140	133	133	135	136
		546	109	109	109	108	110
		572	52	48	49	54	53
		598	58	57	57	57	57
		624	96	94	94	94	94
		650	91	91	90	91	91
		676	173	166	165	172	171
		702	131	130	129	131	131
		728	181	170	181	183	185
		754	213	208	209	211	213
		780	141	133	140	145	140

## Sheet: Figure 3f
Figure 3f	thermotolerance tset of driven spores

## Sheet: Figure 3h
Figure 3h	PFGE analysis of driven spores

[truncated: 11 more sheets: Figure 3i, Supplementary Figure 2, Supplementary Figure 6, Supplementary Figure 7, Supplementary Figure 8, Supplementary Figure 9, Supplementary Figure 11, Supplementary Figure 13, Supplementary Figure 14, Supplementary Figure 15, Supplementary Figure 17]
